# Supplementary material for: Diagnosing developmental prosopagnosia: repeat assessment using the Cambridge Face Memory Test
Source: R Soc Open Sci. 2020 Sep 23;7(9):200884. doi: 10.1098/rsos.200884 (PMC7540801; doi:10.1098/rsos.200884)
Supplement: Supplementary Data [file rsos200884supp1.xlsx]

## Sheet: Sheet1
						CFMT 1st									CFMT 2nd										CCMT								CFMT-Aus								Diagnostic Info
Participant Code	Group	Gender	Age at S1	Age at S2	AQ	Stage1	Stage1 %	Stage2	Stage2 %	Stage3	Stage3 %	Total	Total %	Date	Stage1	Stage1 %	Stage2	Stage2 %	Stage3	Stage3 %	Total	Total %	Date	Time Lapse	Stage1	Stage1 %	Stage2	Stage2 %	Stage3	Stage3 %	Total	Total %	Stage1	Stage1 %	Stage2	Stage2 %	Stage3	Stage3 %	Total	Total %	CFPT Up %	Famous Faces
Lab_F01	Lab	F	54	56	18	15	0.833333	12	0.4	3	0.125	30	0.416667	2017-07-26	15	0.833333	12	0.4	5	0.208333	32	0.444444	2018-07-26	365									8	0.444444	5	0.166667	6	0.25	19	0.263889	59.7222	72.88
Lab_F02	Lab	F	35	39	29	17	0.944444	10	0.333333	6	0.25	33	0.458333	2015-09-24	18	1	12	0.4	8	0.333333	38	0.527778	2018-07-29	1039	18	1	24	0.8	20	0.833333	62	0.861111	16	0.888889	9	0.3	8	0.333333	33	0.458333	68.0556	30.9091
Lab_F03	Lab	F	74	80	15	16	0.888889	14	0.466667	9	0.375	39	0.541667	2013-02-27	17	0.944444	24	0.8	14	0.583333	55	0.763889	2018-12-23	2125	14	0.777778	8	0.266667	11	0.458333	33	0.458333	18	1	23	0.766667	4	0.166667	45	0.625	51.3889	35.56
Lab_F04	Lab	F	50	52	24	16	0.888889	13	0.433333	13	0.541667	42	0.583333	2017-08-02	18	1	14	0.466667	9	0.375	41	0.569444	2018-08-11	374	13	0.722222	16	0.533333	14	0.583333	43	0.597222	17	0.944444	19	0.633333	10	0.416667	46	0.638889	54.1667	21.05
Lab_F05	Lab	F	69	73	17	15	0.833333	12	0.4	11	0.458333	38	0.527778	2015-06-25	16	0.888889	20	0.666667	11	0.458333	47	0.652778	2019-01-19	1304																	59.7222	34.62
Lab_F06	Lab	F	53	61	29	13	0.722222	15	0.5	5	0.208333	33	0.458333	2011-03-19	17	0.944444	17	0.566667	12	0.5	46	0.638889	2018-08-23	2714	18	1	21	0.7	17	0.708333	56	0.777778									68.0556	48.33
Lab_F07	Lab	F	66	70	6	17	0.944444	15	0.5	6	0.25	38	0.527778	2015-10-07	17	0.944444	12	0.4	8	0.333333	37	0.513889	2018-08-25	1053	15	0.833333	13	0.433333	17	0.708333	45	0.625	18	1	19	0.633333	7	0.291667	44	0.611111	58.3333	56
Lab_F08	Lab	F	41	42	5	11	0.611111	11	0.366667	15	0.625	37	0.513889	2018-01-31	12	0.666667	18	0.6	8	0.333333	38	0.527778	2018-11-15	288	12	0.666667	17	0.566667	12	0.5	41	0.569444	15	0.833333	16	0.533333	10	0.416667	41	0.569444	45.8333	27.12
Lab_F09	Lab	F	56	65	30	16	0.888889	17	0.566667	8	0.333333	41	0.569444	2010-09-01	15	0.833333	20	0.666667	9	0.375	44	0.611111	2018-08-04	2894	18	1	19	0.633333	22	0.916667	59	0.819444	18	1	17	0.566667	5	0.208333	40	0.555556	48.6111	32.69
Lab_F10	Lab	F	41	45	10	12	0.666667	9	0.3	7	0.291667	28	0.388889	2015-09-16	16	0.888889	8	0.266667	6	0.25	30	0.416667	2018-08-21	1070									15	0.833333	15	0.5	14	0.583333	44	0.611111	52.7778	65
Lab_F11	Lab	F	36	42		18	1	13	0.433333	11	0.458333	42	0.583333	2013-01-30	18	1	22	0.733333	13	0.541667	53	0.736111	2018-07-30	2007																	75	71.43
Lab_F12	Lab	F	46	48	15	14	0.777778	11	0.366667	7	0.291667	32	0.444444	2018-01-20	16	0.888889	15	0.5	12	0.5	43	0.597222	2018-07-25	186	15	0.833333	25	0.833333	21	0.875	61	0.847222	16	0.888889	22	0.733333	9	0.375	47	0.652778	54.1667	43.33
Lab_F13	Lab	F	26	32	32	17	0.944444	13	0.433333	10	0.416667	40	0.555556	2013-09-23	17	0.944444	24	0.8	15	0.625	56	0.777778	2018-12-28	1922	16	0.888889	15	0.5	10	0.416667	41	0.569444	16	0.888889	18	0.6	7	0.291667	41	0.569444	63.8889	47.37
Lab_F14	Lab	F	38	44	24	17	0.944444	19	0.633333	13	0.541667	49	0.680556	2013-06-13	18	1	24	0.8	16	0.666667	58	0.805556	2018-08-19	1893	17	0.944444	17	0.566667	17	0.708333	51	0.708333	17	0.944444	26	0.866667	18	0.75	61	0.847222	75	74.58
Lab_F15	Lab	F	59	65	7	17	0.944444	21	0.7	12	0.5	50	0.694444	2013-03-21	18	1	26	0.866667	11	0.458333	55	0.763889	2018-07-30	1957	16	0.888889	14	0.466667	17	0.708333	47	0.652778	18	1	20	0.666667	11	0.458333	49	0.680556	65.2778	73.33
Lab_F16	Lab	F	20	26	12	18	1	26	0.866667	20	0.833333	64	0.888889	2013-04-29	18	1	29	0.966667	23	0.958333	70	0.972222	2018-08-01	1920	17	0.944444	13	0.433333	16	0.666667	46	0.638889									83.3333	81.13
Lab_F17	Lab	F	56	60	4	17	0.944444	12	0.4	12	0.5	41	0.569444	2015-09-01	15	0.833333	9	0.3	7	0.291667	31	0.430556	2018-08-06	1070																	59.7222	41.38
Lab_F18	Lab	F	48	55	27	17	0.944444	21	0.7	13	0.541667	51	0.708333	2012-12-10	18	1	26	0.866667	20	0.833333	64	0.888889	2018-08-28	2087	12	0.666667	15	0.5	13	0.541667	40	0.555556	17	0.944444	23	0.766667	15	0.625	55	0.763889	66.6667	91.67
Lab_F19	Lab	F	29	31	6	18	1	15	0.5	13	0.541667	46	0.638889	2017-06-05	18	1	25	0.833333	17	0.708333	60	0.833333	2018-08-06	427	16	0.888889	15	0.5	19	0.791667	50	0.694444	18	1	24	0.8	12	0.5	54	0.75	61.1111	91.67
Lab_F20	Lab	F	56	59	27	17	0.944444	19	0.633333	7	0.291667	43	0.597222	2017-02-04	18	1	24	0.8	12	0.5	54	0.75	2018-07-26	537																	68.0556	62.71
Lab_F21	Lab	F	34	38	20	17	0.944444	17	0.566667	14	0.583333	48	0.666667	2015-10-06	18	1	14	0.466667	14	0.583333	46	0.638889	2018-07-24	1022																	75	94
Lab_M01	Lab	M	59	66		9	0.5	14	0.466667	6	0.25	29	0.402778	2012-11-30	12	0.666667	16	0.533333	10	0.416667	38	0.527778	2018-12-30	2221	16	0.888889	24	0.8	19	0.791667	59	0.819444	15	0.833333	12	0.4	5	0.208333	32	0.444444	62.5	23.64
Lab_M02	Lab	M	24	25	17	11	0.611111	11	0.366667	9	0.375	31	0.430556	2018-02-06	16	0.888889	20	0.666667	7	0.291667	43	0.597222	2018-07-24	168	18	1	20	0.666667	21	0.875	59	0.819444									62.5	33.93
Lab_M03	Lab	M	70	76		16	0.888889	14	0.466667	12	0.5	42	0.583333	2013-04-22	17	0.944444	10	0.333333	11	0.458333	38	0.527778	2018-08-01	1927	14	0.777778	15	0.5	10	0.416667	39	0.541667	17	0.944444	21	0.7	11	0.458333	48	0.666667
Lab_M04	Lab	M	63	71		12	0.666667	6	0.2	10	0.416667	28	0.388889	2011-01-24	16	0.888889	17	0.566667	11	0.458333	44	0.611111	2019-01-01	2899	16	0.888889	15	0.5	15	0.625	46	0.638889	18	1	24	0.8	8	0.333333	50	0.694444	63.8889	43.4
Lab_M05	Lab	M	43	47	16	18	1	23	0.766667	15	0.625	56	0.777778	2015-11-11	18	1	23	0.766667	15	0.625	56	0.777778	2018-08-17	1010									18	1	22	0.733333	9	0.375	49	0.680556	70.8333	93.33
Lab_M06	Lab	M	57	60	10	18	1	11	0.366667	8	0.333333	37	0.513889	2016-01-21	18	1	12	0.4	12	0.5	42	0.583333	2018-08-03	925	15	0.833333	20	0.666667	20	0.833333	55	0.763889	17	0.944444	20	0.666667	9	0.375	46	0.638889	72.2222	75.86
Lab_M07	Lab	M	33	36	7	12	0.666667	9	0.3	6	0.25	27	0.375	2017-04-07	15	0.833333	22	0.733333	17	0.708333	54	0.75	2018-08-24	504																	65.2778	74.5763
Lab_M08	Lab	M	46	50	26	15	0.833333	21	0.7	14	0.583333	50	0.694444	2016-07-18	15	0.833333	14	0.466667	9	0.375	38	0.527778	2018-07-30	742	18	1	11	0.366667	12	0.5	41	0.569444	15	0.833333	21	0.7	14	0.583333	50	0.694444	62.5	86.67
Lab_M09	Lab	M	55	59	23	18	1	14	0.466667	9	0.375	41	0.569444	2015-09-10	17	0.944444	11	0.366667	7	0.291667	35	0.486111	2018-07-28	1052	15	0.833333	15	0.5	17	0.708333	47	0.652778									61.1111	61.4
Online_F01	Online	F	67	67		18	1	9	0.3	5	0.208333	34	0.472222	2019-01-25	18	1	9	0.3	5	0.208333	32	0.444444	2019-04-28	93	15	0.833333	11	0.366667	10	0.416667	36	0.5									44.4444
Online_F02	Online	F	41	41	10	15	0.833333	17	0.566667	8	0.333333	40	0.555556	2019-02-25	14	0.777778	13	0.433333	11	0.458333	38	0.527778	2019-04-23	57	15	0.833333	17	0.566667	11	0.458333	43	0.597222	17	0.944444	19	0.633333	7	0.291667	43	0.597222	61.1111
Online_F03	Online	F	68	68	20	11	0.611111	12	0.4	9	0.375	32	0.444444	2019-01-25	17	0.944444	15	0.5	7	0.291667	39	0.541667	2019-04-28	93	13	0.722222	17	0.566667	14	0.583333	44	0.611111	15	0.833333	16	0.533333	9	0.375	40	0.555556	41.6667
Online_F04	Online	F	49	50	26	17	0.944444	15	0.5	20	0.833333	52	0.722222	2018-08-16	16	0.888889	15	0.5	9	0.375	40	0.555556	2019-04-14	241	15	0.833333	17	0.566667	14	0.583333	46	0.638889	15	0.833333	15	0.5	8	0.333333	38	0.527778	54.1667
Online_F05	Online	F	62	63	21	17	0.944444	16	0.533333	7	0.291667	40	0.555556	2018-08-13	17	0.944444	13	0.433333	13	0.541667	43	0.597222	2019-04-17	247	15	0.833333	14	0.466667	18	0.75	47	0.652778									43.0556
Online_F06	Online	F	25	26	37	12	0.666667	14	0.466667	8	0.333333	34	0.472222	2018-08-12	15	0.833333	18	0.6	11	0.458333	44	0.611111	2019-04-12	243	16	0.888889	11	0.366667	13	0.541667	40	0.555556	15	0.833333	15	0.5	9	0.375	34	0.472222	47.2222
Online_F07	Online	F	32	32	35	17	0.944444	16	0.533333	17	0.708333	50	0.694444	2019-02-10	15	0.833333	19	0.633333	13	0.541667	47	0.652778	2019-04-25	74	17	0.944444	15	0.5	13	0.541667	45	0.625	16	0.888889	17	0.566667	10	0.416667	45	0.625	47.2222
Online_F08	Online	F	55	55		18	1	14	0.466667	10	0.416667	42	0.583333	2019-02-16	18	1	22	0.733333	9	0.375	49	0.680556	2019-04-27	70	15	0.833333	15	0.5	16	0.666667	46	0.638889	17	0.944444	12	0.4	8	0.333333	37	0.513889	44.4444
Online_F09	Online	F	43	43	17	15	0.833333	28	0.933333	15	0.625	58	0.805556	2019-01-24	16	0.888889	19	0.633333	15	0.625	50	0.694444	2019-04-23	89	14	0.777778	10	0.333333	11	0.458333	35	0.486111	18	1	24	0.8	11	0.458333	53	0.736111	50
Online_F10	Online	F	28	29	19	18	1	19	0.633333	14	0.583333	51	0.708333	2018-08-15	18	1	23	0.766667	10	0.416667	51	0.708333	2019-04-13	241	11	0.611111	12	0.4	13	0.541667	36	0.5	18	1	19	0.633333	11	0.458333	48	0.666667	59.7222
Online_F11	Online	F	62	62	6	16	0.888889	19	0.633333	8	0.333333	43	0.597222	2019-03-16	18	1	21	0.7	15	0.625	54	0.75	2019-04-24	39									15	0.833333	13	0.433333	6	0.25	34	0.472222	41.6667
Online_F12	Online	F	71	72		18	1	21	0.7	17	0.708333	56	0.777778	2018-08-12	18	1	25	0.833333	18	0.75	61	0.847222	2019-04-13	244	14	0.777778	13	0.433333	15	0.625	42	0.583333									51.3889
Online_F13	Online	F	29	30	27	18	1	25	0.833333	12	0.5	55	0.763889	2018-08-22	18	1	27	0.9	17	0.708333	62	0.861111	2019-04-10	231	16	0.888889	24	0.8	21	0.875	61	0.847222	18	1	30	1	20	0.833333	68	0.944444	48.6111
Online_F14	Online	F	46	46	16	18	1	27	0.9	17	0.708333	62	0.861111	2019-01-24	18	1	25	0.833333	19	0.791667	62	0.861111	2019-04-28	94	16	0.888889	13	0.433333	15	0.625	44	0.611111	18	1	23	0.766667	11	0.458333	52	0.722222	56.9444
Online_F15	Online	F	49	50	43	18	1	25	0.833333	18	0.75	61	0.847222	2018-08-27	18	1	30	1	19	0.791667	67	0.930556	2019-04-11	227	15	0.833333	14	0.466667	15	0.625	44	0.611111									68.0556
Online_F16	Online	F	59	59	13	17	0.944444	12	0.4	13	0.541667	42	0.583333	2019-01-24	16	0.888889	22	0.733333	13	0.541667	51	0.708333	2019-04-28	94
Online_F17	Online	F	66	67	10	18	1	16	0.533333	12	0.5	46	0.638889	2018-08-07	17	0.944444	24	0.8	12	0.5	53	0.736111	2019-04-19	255	15	0.833333	16	0.533333	14	0.583333	45	0.625	16	0.888889	22	0.733333	7	0.291667	45	0.625
Online_F18	Online	F	34	35	37	18	1	24	0.8	20	0.833333	62	0.861111	2018-08-18	16	0.888889	25	0.833333	21	0.875	62	0.861111	2019-04-10	235
Online_F19	Online	F	36	36	21	18	1	27	0.9	18	0.75	63	0.875	2019-01-24	18	1	27	0.9	18	0.75	63	0.875	2019-04-25	91
Online_F20	Online	F	63	64	22	16	0.888889	11	0.366667	13	0.541667	40	0.555556	2018-08-16	15	0.833333	9	0.3	7	0.291667	31	0.430556	2019-04-29	256	12	0.666667	8	0.266667	12	0.5	32	0.444444	14	0.777778	16	0.533333	8	0.333333	38	0.527778
Online_F21	Online	F	46	47	23	18	1	14	0.466667	8	0.333333	40	0.555556	2018-10-05	18	1	14	0.466667	6	0.25	38	0.527778	2019-05-03	210
Online_F22	Online	F	51	51	26	17	0.944444	19	0.633333	13	0.541667	49	0.680556	2019-03-13	18	1	18	0.6	15	0.625	63	0.875	2019-05-27	75	14	0.777778	14	0.466667	16	0.666667	44	0.611111	18	1	24	0.8	8	0.333333	50	0.694444
Online_F23	Online	F	62	62	26	16	0.888889	16	0.533333	9	0.375	41	0.569444	2019-03-14	14	0.777778	17	0.566667	5	0.208333	48	0.666667	2019-05-28	75	15	0.833333	16	0.533333	11	0.458333	42	0.583333	14	0.777778	23	0.766667	5	0.208333	42	0.583333
Online_F24	Online	F	52	52	23	18	1	22	0.733333	12	0.5	52	0.722222	2019-03-29	17	0.944444	21	0.7	10	0.416667	48	0.666667	2019-05-24	56
Online_F25	Online	F	44	44	26	18	1	18	0.6	11	0.458333	47	0.652778	2019-01-24	18	1	23	0.766667	10	0.416667	51	0.708333	2019-05-13	109	18	1	12	0.4	13	0.541667	43	0.597222	15	0.833333	15	0.5	12	0.5	42	0.583333
Online_F26	Online	F	30	30	31	17	0.944444	20	0.666667	12	0.5	49	0.680556	2019-01-26	18	1	23	0.766667	17	0.708333	70	0.972222	2019-05-27	121	13	0.722222	21	0.7	13	0.541667	47	0.652778	18	1	16	0.533333	10	0.416667	44	0.611111
Online_F27	Online	F	77	78	20	17	0.944444	14	0.466667	10	0.416667	41	0.569444	2018-08-13	16	0.888889	13	0.433333	15	0.625	44	0.611111	2019-04-30	260	16	0.888889	17	0.566667	11	0.458333	44	0.611111	18	1	17	0.566667	7	0.291667	42	0.583333
Online_F28	Online	F	61	61	14	17	0.944444	21	0.7	8	0.333333	46	0.638889	2019-01-25	18	1	22	0.733333	10	0.416667	62	0.861111	2019-05-28	123	14	0.777778	14	0.466667	16	0.666667	44	0.611111	16	0.888889	24	0.8	11	0.458333	51	0.708333
Online_F29	Online	F	72	72	22	17	0.944444	22	0.733333	11	0.458333	50	0.694444	2019-04-08	18	1	24	0.8	16	0.666667	58	0.805556	2019-05-31	53	15	0.833333	15	0.5	16	0.666667	46	0.638889	17	0.944444	23	0.766667	12	0.5	52	0.722222
Online_F30	Online	F	54	54	17	18	1	26	0.866667	15	0.625	59	0.819444	2019-01-28	17	0.944444	30	1	19	0.791667	66	0.916667	2019-06-17	140									18	1	27	0.9	11	0.458333	56	0.777778
Online_F31	Online	F	58	58	15	18	1	20	0.666667	19	0.791667	57	0.791667	2019-03-14	18	1	25	0.833333	17	0.708333	60	0.833333	2019-06-13	91	16	0.888889	17	0.566667	14	0.583333	47	0.652778
Online_F32	Online	F	51	51	8	18	1	20	0.666667	14	0.583333	52	0.722222	2019-02-04	17	0.944444	25	0.833333	10	0.416667	52	0.722222	2019-06-23	139	16	0.888889	18	0.6	17	0.708333	51	0.708333	18	1	23	0.766667	7	0.291667	48	0.666667
Online_M01	Online	M	66	67	31	15	0.833333	16	0.533333	7	0.291667	38	0.527778	2018-08-02	15	0.833333	15	0.5	6	0.25	36	0.5	2019-04-11	252	15	0.833333	15	0.5	11	0.458333	41	0.569444	17	0.944444	12	0.4	9	0.375	38	0.527778	51.3889
Online_M02	Online	M	75	75		14	0.777778	17	0.566667	7	0.291667	38	0.527778	2019-02-02	16	0.888889	17	0.566667	7	0.291667	40	0.555556	2019-04-23	80	13	0.722222	15	0.5	16	0.666667	44	0.611111	18	1	23	0.766667	15	0.625	56	0.777778	41.6667
Online_M03	Online	M	29	30	13	18	1	19	0.633333	10	0.416667	47	0.652778	2018-08-08	18	1	20	0.666667	8	0.333333	46	0.638889	2019-04-10	245	17	0.944444	20	0.666667	18	0.75	55	0.763889	17	0.944444	14	0.466667	10	0.416667	41	0.569444	51.3889
Online_M04	Online	M	68	68	31	18	1	11	0.366667	13	0.541667	42	0.583333	2019-01-25	17	0.944444	18	0.6	11	0.458333	46	0.638889	2019-04-28	93	15	0.833333	15	0.5	11	0.458333	41	0.569444	15	0.833333	19	0.633333	13	0.541667	47	0.652778	40.2778
Online_M05	Online	M	40	41	21	15	0.833333	19	0.633333	6	0.25	40	0.555556	2018-09-13	15	0.833333	14	0.466667	10	0.416667	39	0.541667	2019-04-10	209
Online_M06	Online	M	52	52	16	18	1	15	0.5	11	0.458333	44	0.611111	2019-03-29	18	1	22	0.733333	14	0.583333	66	0.916667	2019-05-27	59
Online_M07	Online	M	61	61	19	17	0.944444	18	0.6	8	0.333333	43	0.597222	2019-03-16	16	0.888889	19	0.633333	14	0.583333	61	0.847222	2019-05-24	69
Online_M08	Online	M	47	47	15	17	0.944444	11	0.366667	12	0.5	39	0.541667	2019-03-19	16	0.888889	14	0.466667	5	0.208333	35	0.486111	2019-05-24	66

## Sheet: Sheet2
54	56
35	39
74	80
50	52
69	73
53	61
66	70
41	42
56	65
41	45
36	42
46	48
26	32
38	44
59	65
20	26
56	60
48	55
29	31
56	59
34	38
67	67
41	41
68	68
49	50
62	63
25	26
32	32
55	55
43	43
28	29
62	62
71	72
29	30
46	46
49	50
59	59
66	67
34	35
36	36
63	64
46	47
51	51
62	62
52	52
44	44
30	30
77	78
61	61
72	72
54	54
58	58
51	51
59	66
24	25
70	76
63	71
43	47
57	60
33	36
46	50
55	59
66	67
75	75
29	30
68	68
40	41
52	52
61	61
47	47
